# Supplementary material for: Nanoporous Au Behavior in Methyl Orange Solutions
Source: Molecules. 2024 Apr 24;29(9):1950. doi: 10.3390/molecules29091950 (PMC11085355; doi:10.3390/molecules29091950)
Supplement: Supplementary file 1 [file molecules-29-01950-s001.zip]

Archive with 1 entries (1 files):
- molecules-2905404-supplementary.pdf
